# Supplementary material for: Oral Magnesium Supplementation for Treating Glucose Metabolism Parameters in People with or at Risk of Diabetes: A Systematic Review and Meta-Analysis of Double-Blind Randomized Controlled Trials
Source: Nutrients. 2021 Nov 15;13(11):4074. doi: 10.3390/nu13114074 (PMC8619199; doi:10.3390/nu13114074)
Supplement: Supplementary file 1 [file nutrients-13-04074-s001.zip]

Archive with 1 entries (1 files):
- nutrients-1423787-supplementary.pdf
